# Supplementary material for: Seasonality drives temporal niche partitioning of pelagic prokaryotes
Source: ISME J. 2026 Apr 9;20(1):wrag062. doi: 10.1093/ismejo/wrag062 (PMC13082231; doi:10.1093/ismejo/wrag062)
Supplement: wrag062_Supplemental_Files [file wrag062_supplemental_files.zip]

Archive with 2 entries (2 files):
- Suppl12_new.pdf
- SupplFigureTable_wrag062.pdf
